# Supplementary material for: Early immune response against Fonsecaea pedrosoi requires Dectin-2-mediated Th17 activity, whereas Th1 response, aided by Treg cells, is crucial for fungal clearance in later stage of experimental chromoblastomycosis
Source: PLoS Negl Trop Dis. 2020 Jun 15;14(6):e0008386. doi: 10.1371/journal.pntd.0008386 (PMC7316354; doi:10.1371/journal.pntd.0008386)
Supplement: S1 Dataset — (XLSX) [file pntd.0008386.s001.xlsx]

## Sheet: Figure 1a
Quantification of T lymphocytes in the lymph node
	CD8+							CD4+
	0d	7d	14d	21d	28d			0d	7d	14d	21d	28d
	191092	1128666	2867718	1438737	560892			187628	811633	2596128	1354701	637742
	141419	872734	2919579	2845748	1611187			137090	754753	3297823	2685110	1747371
	112427	1505259	4591865	1752071	889465			115996	1695785	4360291	1724207	904334
	133022	3317348	3316611	889189	564399			141004	2857203	3203137	949123	591293
	13100	2138449	4634964	3621298	1353053			14440.5	1903400	4487369	2630266	1420188
mean	118212	1.79249e+06	3.66615e+06	2.10941e+06	995799		mean	119232	1.60455e+06	3.58895e+06	1.86868e+06	1.06019e+06
std deviation	65481.7	976473	882126	1.10617e+06	472464		std deviation	64153.5	868569	809541	770909	506072
SEM	29284.3	436692	394499	494693	211292		SEM	28690.3	388436	362038	344761	226322

## Sheet: Figure 1b
Quantification of T lymphocytes in the footpad
	CD8+							CD4+
	0d	7d	14d	21d	28d			0d	7d	14d	21d	28d
	16265	76503	1153798	15283	1506			10843	165668	1421538	368329	15313
	3669	204835	322187	21947	1086			2752	277777	1437451	397909	14565
	6097	37166	227166	15838	1661			3658	46536	1590163	406472	33969
	6481	154091	68333	7253	788			2777	162016	1340000	133925	20071
	4878	82483	41530	31662	960			9756	163661	1140593	523567	19508
mean	7478	111016	362603	18396.6	1200.2		mean	5957.2	163132	1385949	366040	20685.2
std deviation	5034.41	67298.9	457069	9069.14	369.627		std deviation	3999.23	81771.1	164266	142608	7818.88
SEM	2251.46	30097	204408	4055.84	165.302		SEM	1788.51	36569.2	73462	63776.1	3496.71

## Sheet: Figure 1c
Quantification of #CD4+ CD44hi IFN-y+
	LN							Footpad
	0d	7d	14d	21d	28d			0d	7d	14d	21d	28d
	209	984	3213	1192	1054			0	5775	97338	10570	305
	150	2760	4877	3518	1128			0	5260	43070	37281	51
	188	1424	4713	946	423			112	5884	36340	53782	232
	154	4150	3380	1182	180			0	6023	28295	7716	507
	45	1859	5936	3102	1055			0	3361	52290	36153	418
mean	149.2	2235.4	4423.8	1988	768		mean	22.4	5260.6	51466.6	29100.4	302.6
std deviation	63.172	1255.68	1132.62	1219.72	435.469		std deviation	50.0879	1100.34	27116	19535.3	175.634
SEM	28.2514	561.558	506.524	545.477	194.748		SEM	22.4	492.086	12126.6	8736.45	78.5459

## Sheet: Figure 1d
Quantification of #CD4+ CD44hi IL-17+
	LN							Footpad
	0d	7d	14d	21d	28d			0d	7d	14d	21d	28d
	177	3195	11408	3740	1248			1	6071	68323	5183	41
	43	3145	9131	12281	2315			0	10007	40954	12265	77
	28	7900	12524	5137	1499			0	12944	30389	13284	258
	59	17021	8469	4052	1340			0	16025	27026	3680	348
	6	9619	12868	17754	4033			0	11949	25046	11305	293
mean	62.6	8176	10880	8592.8	2087		mean	0.2	11399.2	38347.6	9143.4	203.4
std deviation	66.8678	5712.13	1987.81	6197.61	1166.89		std deviation	0.447214	3688.31	17844.9	4390.19	136.262
SEM	29.9042	2554.54	888.977	2771.66	521.851		SEM	0.2	1649.46	7980.5	1963.35	60.9382

## Sheet: Figure 1e
Quantification of #CD4+ CD44hi IL-17+ compared to #CD4+ CD44hi IFN-y+ in the footpad
	IL-17+				IFN-y+
	7d	21d			7d	21d
	6071	5183			5775	10570
	10007	12265			5260	37281
	12944	13284			5884	53782
	16025	3680			6023	7716
	11949	11305			3361	36153
mean	11399.2	9143.4		mean	5260.6	29100.4
std deviation	3688.31	4390.19		std deviation	1100.34	19535.3
SEM	1649.46	1963.35		SEM	492.086	8736.45

## Sheet: Figure 1f
IL-17+ : IFN-y Ratio
	0d	7d	14d	21d	28d
	0	0.072113	-0.51063	-1.02812	-2.89511
	0	0.927875	-0.07268	-1.60389	0.594361
	0	1.13741	-0.25801	-2.01743	0.153246
	0	1.41177	-0.0662	-1.06815	-0.5429
	0	1.82992	-1.06195	-1.67715	-0.5126
mean	0	1.07582	-0.393894	-1.47895	-0.640601
std deviation	0	0.654722	0.415016	0.423337	1.3476
SEM	0	0.292801	0.185601	0.189322	0.602663

## Sheet: Figure 1g
Quantification of #CD4+ CD44hi Foxp3+
	LN							Footpad
	0d	7d	14d	21d	28d			0d	7d	14d	21d	28d
	2443	32717	46634	49033	14559			484	10069	7488	3191	102
	2737	29410	40763	95068	50190			331	7177	6846	18098	51
	1230	51000	67399	57474	29861			0	10422	4047	15683	219
	1648	103895	46007	40873	13798			0	2366	7867	2801	364
	249	64708	77128	144815	47852			0	12229	25486	11850	192
mean	1661.4	56346	55586.2	77452.6	31252		mean	163	8452.6	10346.8	10324.6	185.6
std deviation	993.601	30179.8	15773.6	42990.9	17460.2		std deviation	229.658	3854.42	8594.48	7052.62	120.509
SEM	444.352	13496.8	7054.15	19226.1	7808.46		SEM	102.706	1723.75	3843.57	3154.03	53.893

## Sheet: Figure 1h
Quantification of #CD4+ CD44hi IL-4+
	LN							Footpad
	0d	7d	14d	21d	28d			0d	7d	14d	21d	28d
	112	170	204	248	225			0	0	468	204	244
	32	865	326	332	124			1	505	0	262	26
	0	48	791	217	145			0	0	0	2583	478
	7	151	221	116	88			0	323	0	843	167
	28	92	199	124	47			0	93	879	1300	260
mean	35.8	265.2	348.2	207.4	125.8		mean	0.2	184.2	269.4	1038.4	235
std deviation	44.7012	338.762	252.883	90.243	66.8034		std deviation	0.447214	222.685	396.479	973.579	164.362
SEM	19.991	151.499	113.093	40.3579	29.8754		SEM	0.2	99.5879	177.311	435.398	73.5051

## Sheet: Figure 2a
Percentage of CD4+ CD44hi Foxp3+
LN
	IC						Anti-CD25
	7d	14d	21d	28d			7d	14d	21d	28d
	7.11	21.8	23.2	20.3			9.68	15.5	13.8	15.4
	10.4	20	25.1	19.9			7.66	13.3	15.7	13.4
	18.6	21.2	23.8	19			7.68	11.7	16.2	16.2
	15.5	25.6	24.5	22.4			11.6	13.5	13.1	18.5
	13.9	24.2	25.1				9.38	16.8
mean	13.102	22.56	24.34	20.4		mean	9.2	14.16	14.7	15.875
std deviation	4.4671	2.28648	0.832466	1.43991		std deviation	1.63591	1.9995	1.48549	2.1093
SEM	1.99775	1.02255	0.37229	0.719954		SEM	0.731601	0.894204	0.742743	1.05465
Footpad
	IC						Anti-CD25
	7d	14d	21d	28d			7d	14d	21d	28d
	1.98	4.44	4.67	4.76			2.46	3.01	1.92	5.43
	0.51	4.97	1.67	1.2			2.91	2.36	2.83	1.6
	3.11	3.41	3.89	4.44			1.49	3.22	2.54	3.57
	1.41	4.32	5.97	4.81			4.19	3.42	2.63	3.85
	2.06	3.6	4.55				0.794	2.23
mean	1.814	4.148	4.15	3.8025		mean	2.3688	2.848	2.48	3.6125
std deviation	0.952801	0.639429	1.57804	1.74273		std deviation	1.31056	0.527229	0.392513	1.5718
SEM	0.426106	0.285962	0.705719	0.871363		SEM	0.5861	0.235784	0.196257	0.7859

## Sheet: Figure 2b
Percentage of CD4+ CD44hi IL-17A+
LN
	IC						Anti-CD25
	7d	14d	21d	28d			7d	14d	21d	28d
	3.45	1.05	1.26	2.96			3.82	1.53	0.353	0.406
	2.73	2.09	2.05	1.29			3.38	0.766	0.565	0.698
	7.37	1.22	2.78	1.83			4.17	1.11	0.423	0.525
	3.56	3.28	3.06	1.53			5.65	1.11	0.91	1.04
	2.8	3.47	2.05				4.81	1.79
mean	3.982	2.222	2.24	1.9025		mean	4.366	1.2612	0.56275	0.66725
std deviation	1.9303	1.12604	0.706505	0.7388		std deviation	0.888048	0.400883	0.247732	0.275907
SEM	0.863258	0.503581	0.315959	0.3694		SEM	0.397147	0.17928	0.123866	0.137954
Footpad
	IC						Anti-CD25
	7d	14d	21d	28d			7d	14d	21d	28d
	17.1	1.83	3.21	3.17			23.8	2.44	0.995	1.43
	18.9	4.97	7.75	1.2			15.2	3.75	3.38	0.532
	16.4	6.5	3.6	2.52			13.4	3.08	3.14	1.13
	20.2	4.81	2.99	0.962			12.6	4.64	4.94	0.701
	22.2	5.56	5.4				12.7	2.97
mean	18.96	4.734	4.59	1.963		mean	15.54	3.376	3.11375	0.94825
std deviation	2.34798	1.75326	2.00538	1.05692		std deviation	4.73371	0.846481	1.62233	0.408049
SEM	1.05005	0.784083	0.896833	0.528462		SEM	2.11698	0.378558	0.811165	0.204025

[truncated: 14 more sheets: Figure 2c, Figure 2d, Figure 2e, Figure 3b, Figure 3d, Figure 3e, Figure 3g, Figure 3h, Figure 3j, Figure 4a, Figure 4b, Figure 4c, Figure 4d, Figure 4e]
